# Supplementary material for: Clinical Genetic Testing for Hearing Loss: Implications for Genetic Counseling and Gene-Based Therapies
Source: Biomedicines. 2024 Jun 27;12(7):1427. doi: 10.3390/biomedicines12071427 (PMC11274279; doi:10.3390/biomedicines12071427)
Supplement: Supplementary file 1 [file biomedicines-12-01427-s001.zip]

Archive with 1 entries (1 files):
- biomedicines-2912679-supplementary.pdf
